# Supplementary material for: Comparison of Different d-SPE Sorbent Performances Based on Quick, Easy, Cheap, Effective, Rugged, and Safe (QuEChERS) Methodology for Multiresidue Pesticide Analyses in Rapeseeds
Source: Molecules. 2021 Nov 6;26(21):6727. doi: 10.3390/molecules26216727 (PMC8588138; doi:10.3390/molecules26216727)
Supplement: Supplementary file 1 [file molecules-26-06727-s001.zip]

Archive with 1 entries (1 files):
- molecules-1453470-supplementary.pdf
